# Supplementary material for: A Natural Moisture Gradient Affects Soil Fungal Communities on the South Shore of Hulun Lake, Inner Mongolia, China
Source: J Fungi (Basel). 2023 May 10;9(5):549. doi: 10.3390/jof9050549 (PMC10218956; doi:10.3390/jof9050549)
Supplement: Supplementary file 1 [file jof-09-00549-s001.zip]

Archive with 1 entries (1 files):
- jof-2263596-supplementary.pdf
